# Supplementary material for: A Visual Color Response Test Paper for the Detection of Hydrogen Sulfide Gas in the Air
Source: Molecules. 2023 Jun 28;28(13):5044. doi: 10.3390/molecules28135044 (PMC10343175; doi:10.3390/molecules28135044)
Supplement: Supplementary file 1 [file molecules-28-05044-s001.zip]

Archive with 2 entries (2 files):
- Supporting Information - triple speed (2).mp4
- Supporting Information.pdf
